# Supplementary material for: Diffraction Enhanced Imaging Analysis with Pseudo-Voigt Fit Function
Source: J Imaging. 2022 Jul 23;8(8):206. doi: 10.3390/jimaging8080206 (PMC9330705; doi:10.3390/jimaging8080206)
Supplement: Supplementary file 1 [file jimaging-08-00206-s001.zip]

Archive with 1 entries (1 files):
- jimaging-1816673-supplementary.pdf
